# Supplementary material for: Enteral Feeding Interventions in the Prevention of Necrotizing Enterocolitis: A Systematic Review of Experimental and Clinical Studies
Source: Nutrients. 2021 May 19;13(5):1726. doi: 10.3390/nu13051726 (PMC8161173; doi:10.3390/nu13051726)
Supplement: Supplementary file 1 [file nutrients-13-01726-s001.zip]

Archive with 1 entries (1 files):
- nutrients-1212808-supplementary.pdf
